# Supplementary material for: Etiology and Outcomes of Hepatocellular Carcinoma in an Ethnically Diverse Population: The Multiethnic Cohort
Source: Cancers (Basel). 2021 Jul 12;13(14):3476. doi: 10.3390/cancers13143476 (PMC8305188; doi:10.3390/cancers13143476)
Supplement: Supplementary file 1 [file cancers-13-03476-s001.zip]

Archive with 1 entries (1 files):
- cancers-1269090-supplementary.pdf
